# Supplementary material for: Case Report: Hepatic Adenoma in a Child With a Congenital Extrahepatic Portosystemic Shunt
Source: Front Pediatr. 2020 Aug 25;8:501. doi: 10.3389/fped.2020.00501 (PMC7477041; doi:10.3389/fped.2020.00501)
Supplement: Video S1 — Angiography at CEPS level during balloon occlusion of the inferior vena cava. [file Data_Sheet_1.ZIP]

Archive with 9 entries (8 files):
- caption_figure2C_vid1.jp2
- __MACOSX/
- __MACOSX/._caption_figure2C_vid1.jp2
- caption_figure2C_vid2.jp2
- __MACOSX/._caption_figure2C_vid2.jp2
- fig2C_vid1.mov
- __MACOSX/._fig2C_vid1.mov
- fig2C_vid2.mov
- __MACOSX/._fig2C_vid2.mov
